# Supplementary material for: Cardiolipin inhibits the non-canonical inflammasome by preventing LPS binding to caspase-4/11
Source: EMBO J. 2025 Jul 16;44(16):4419–42. doi: 10.1038/s44318-025-00507-z (PMC12361528; doi:10.1038/s44318-025-00507-z)
Supplement: Supplementary file 3 — Source data Fig. 1 [file 44318_2025_507_MOESM3_ESM.zip]

Archive with 13 entries (11 files):
- Figure 1/
- Figure 1/1C/
- Figure 1/1C/GSDMD-HRP 311sec.tif
- Figure 1/1C/Tubulin Rhodamine 46sec.tif
- Figure 1/1A bottom.xlsx
- Figure 1/1H.xlsx
- Figure 1/1G.xlsx
- Figure 1/1E.xlsx
- Figure 1/1D.xlsx
- Figure 1/1B top.xlsx
- Figure 1/1B bottom.xlsx
- Figure 1/1Atop.xlsx
- Figure 1/1F.xlsx
