# Supplementary material for: Cardiolipin inhibits the non-canonical inflammasome by preventing LPS binding to caspase-4/11
Source: EMBO J. 2025 Jul 16;44(16):4419–42. doi: 10.1038/s44318-025-00507-z (PMC12361528; doi:10.1038/s44318-025-00507-z)
Supplement: Supplementary file 3 — Source data Fig. 1 [file 44318_2025_507_MOESM3_ESM.zip › Figure 1/1A bottom.xlsx]

## Sheet: Foglio1
	+ Opt	Ctrl	CL	LTX/RS-LPS	+ LTX/LPS	Ctrl	CL	LTX/RS-LPS
D77 HMDM 2024 06 26		6.8	6.7	7.7		14	10.7	19.9
D78 HMDM 2024 06 26		7.5	8	8.7		12.6	10.3	15.8
D79 HMDM 2024 07 11		9	7.2	9.7		15.6	11.3	16.6
