# Supplementary material for: Cardiolipin inhibits the non-canonical inflammasome by preventing LPS binding to caspase-4/11
Source: EMBO J. 2025 Jul 16;44(16):4419–42. doi: 10.1038/s44318-025-00507-z (PMC12361528; doi:10.1038/s44318-025-00507-z)
Supplement: Supplementary file 3 — Source data Fig. 1 [file 44318_2025_507_MOESM3_ESM.zip › Figure 1/1H.xlsx]

## Sheet: Foglio1
	Ctrl	LTX/LPS	LTX/LPS + 18:2 CL 10 uM	LTX/LPS + MCC	LTX/LPS + 18:2 CL 10 uM + MCC	LTX/LPS + VX	LTX/LPS + 18:2 CL 10 uM + VX
HBEC 2024 03 07	1	70	5	78	0	0	0
HBEC 2024 03 15	0	64	6	53	4	0	0
HBEC 2024 03 20	0	67	8	93	2	0	0
