# Supplementary material for: Cardiolipin inhibits the non-canonical inflammasome by preventing LPS binding to caspase-4/11
Source: EMBO J. 2025 Jul 16;44(16):4419–42. doi: 10.1038/s44318-025-00507-z (PMC12361528; doi:10.1038/s44318-025-00507-z)
Supplement: Supplementary file 3 — Source data Fig. 1 [file 44318_2025_507_MOESM3_ESM.zip › Figure 1/1E.xlsx]

## Sheet: Foglio1
	Ctrl	LTX/LPS	LTX/LPS + 18:2 CL 10 uM	Ctrl + MCC	LTX/LPS + MCC	LTX/LPS + 18:2 CL 10 uM + MCC	Ctrl + VX	LTX/LPS + VX	LTX/LPS + 18:2 CL 10 uM + VX
HMDM 2024 02 15 D47	16	37	21	15	34	20	15	16	21
HMDM 2024 02 15 244_1	9	39	19	10	42	11	11	10	10
HMDM 2024 03 20 D57	16.3	41.6	26.6		33.8	27.3		16.7	19.1
HMDM 2024 02 15 D47	16	37	21	15	34	20	15	16	21
