# Supplementary material for: Cardiolipin inhibits the non-canonical inflammasome by preventing LPS binding to caspase-4/11
Source: EMBO J. 2025 Jul 16;44(16):4419–42. doi: 10.1038/s44318-025-00507-z (PMC12361528; doi:10.1038/s44318-025-00507-z)
Supplement: Supplementary file 3 — Source data Fig. 1 [file 44318_2025_507_MOESM3_ESM.zip › Figure 1/1D.xlsx]

## Sheet: Foglio1
		CTB-LPS	CTB-LPS + CL 18:2
	Ctrl	-	+CL
2020 02 17	9	20	7
2021 05 03	4.3	14.8	2.1
2021 05 10	9	21	11
NLRP3 KO
