# Supplementary material for: Cardiolipin inhibits the non-canonical inflammasome by preventing LPS binding to caspase-4/11
Source: EMBO J. 2025 Jul 16;44(16):4419–42. doi: 10.1038/s44318-025-00507-z (PMC12361528; doi:10.1038/s44318-025-00507-z)
Supplement: Supplementary file 3 — Source data Fig. 1 [file 44318_2025_507_MOESM3_ESM.zip › Figure 1/1B top.xlsx]

## Sheet: Foglio1
	Opt+			CTB/LPS+
	Ctrl	CL	Fu/RS-LPS	Ctrl	CL	Fu/RS-LPS
BMDM 2024 06 12	0.017	0.08	2.025	16.918	0.602	20.843
BMDM 2024 06 18	0.08	0.184	8.611	15.314	1.313	28.097
BMDM 2024 06 18_2	0.392	0.128	22.9	9.594	0.834	28.465
