# Supplementary material for: Cardiolipin inhibits the non-canonical inflammasome by preventing LPS binding to caspase-4/11
Source: EMBO J. 2025 Jul 16;44(16):4419–42. doi: 10.1038/s44318-025-00507-z (PMC12361528; doi:10.1038/s44318-025-00507-z)
Supplement: Supplementary file 3 — Source data Fig. 1 [file 44318_2025_507_MOESM3_ESM.zip › Figure 1/1B bottom.xlsx]

## Sheet: Foglio1
	Ctrl	CL	Fu/RS-LPS	Ctrl	CL	Fu/RS-LPS
2022 03 22 WT1	10	16		42	29
2022 05 11 WT2	11.4	15		44.8	35.4
BMDM 2024 06 12	14	17	37	61	25	74
BMDM 2024 06 18	15		62	57	37	101
BMDM 2024 06 18_2	25		83	48	28	91
