# Supplementary material for: Cardiolipin inhibits the non-canonical inflammasome by preventing LPS binding to caspase-4/11
Source: EMBO J. 2025 Jul 16;44(16):4419–42. doi: 10.1038/s44318-025-00507-z (PMC12361528; doi:10.1038/s44318-025-00507-z)
Supplement: Supplementary file 3 — Source data Fig. 1 [file 44318_2025_507_MOESM3_ESM.zip › Figure 1/1Atop.xlsx]

## Sheet: Foglio1
	+ Opt	Ctrl	CL	LTX/RS-LPS	+ LTX/LPS	Ctrl	CL	LTX/RS-LPS
D77 HMDM 2024 06 27		0.046	0.076	0.07		0.965	0.485	0.924
D78 HMDM 2024 06 27		0.041	0.048	0.04		1.368	0.796	1.373
D79 HMDM 2024 07 11		0.135	0.142	0.17		1.201	0.574	1.787
HMDM 2022 10 18 DONOR 1						1.1337	0.578
HMDM 2022 10 18 DONOR 2						1.2687	0.7711
