# Supplementary material for: Cardiolipin inhibits the non-canonical inflammasome by preventing LPS binding to caspase-4/11
Source: EMBO J. 2025 Jul 16;44(16):4419–42. doi: 10.1038/s44318-025-00507-z (PMC12361528; doi:10.1038/s44318-025-00507-z)
Supplement: Supplementary file 3 — Source data Fig. 1 [file 44318_2025_507_MOESM3_ESM.zip › Figure 1/1F.xlsx]

## Sheet: Foglio1
	Ctrl	LTX/LPS	LTX/LPS + 18:2 CL 10 uM	Ctrl + MCC	LTX/LPS + MCC	LTX/LPS + 18:2 CL 10 uM + MCC	Ctrl + VX	LTX/LPS + VX	LTX/LPS + 18:2 CL 10 uM + VX
HBEC 2024 03 07	4.4	11	4.7	4.1	9.8	4.6	3.7	4.5	4.2
HBEC 2024 03 15	5.8	11.6	7.1	5.2	10.6	6.6	4.1	5.9	6
HBEC 2024 03 20	5.6	11.5	3.8	4.8	11.2	4.9	5.4	7.5	6.1
