# Supplementary material for: Cardiolipin inhibits the non-canonical inflammasome by preventing LPS binding to caspase-4/11
Source: EMBO J. 2025 Jul 16;44(16):4419–42. doi: 10.1038/s44318-025-00507-z (PMC12361528; doi:10.1038/s44318-025-00507-z)
Supplement: Supplementary file 4 — Source data Fig. 2 [file 44318_2025_507_MOESM4_ESM.zip]

Archive with 29 entries (22 files):
- Figure 2/
- Figure 2/2A/
- Figure 2/2A/GSDMD Rb StarBright B700 239sec.tif
- Figure 2/2A/CASP4 Ms HRP 10sec.tif
- Figure 2/2A/Tubulin Rho 44sec.tif
- Figure 2/2A/Casp1 StarBright B700 247sec.tif
- Figure 2/2A/IL1b Goat HRP 600sec.tif
- Figure 2/2A/IL1b Goat HRP 15sec.tif
- Figure 2/2B/
- Figure 2/2B/CASP11 Rat HRP 1200sec.ai
- Figure 2/2B/IL1b Goat HRP.ai
- Figure 2/2B/GSDMD Rab HRP.ai
- Figure 2/2B/CASP1 FL Ms HRP.ai
- Figure 2/2B/CASP1 p10 Ms HRP.ai
- Figure 2/2B/Tubulin Rho.ai
- Figure 2/2C/
- Figure 2/2C/Control_flatten-MAX_X520-BMM-CT-488-Tom20_594-DAPI-2_Airyscan Processing.tif (RGB).tif
- Figure 2/2C/CL-Bodipyflatten-MAX_X520-BMM-CL-488-Tom20_594-DAPI-1_Airyscan Processing-1.tif (RGB).tif
- Figure 2/2D/
- Figure 2/2D/Bound CASP11 Rat HRP.tif
- Figure 2/2D/Bound GAPDH.tif
- Figure 2/2D/Unbound CASP11.tif
- Figure 2/2D/pull down BMDM 2024 12 18 GAPDH Rhodamine 2024-12-21 42.311s(Rhodamine).tif
- Figure 2/2D/Unbound GAPDH.tif
- Figure 2/2F/
- Figure 2/2F/DeltaCARD V5.tif
- Figure 2/2G.xlsx
- Figure 2/2E/
- Figure 2/2E/FL V5.tif
