# Supplementary material for: Cardiolipin inhibits the non-canonical inflammasome by preventing LPS binding to caspase-4/11
Source: EMBO J. 2025 Jul 16;44(16):4419–42. doi: 10.1038/s44318-025-00507-z (PMC12361528; doi:10.1038/s44318-025-00507-z)
Supplement: Supplementary file 4 — Source data Fig. 2 [file 44318_2025_507_MOESM4_ESM.zip › Figure 2/2G.xlsx]

## Sheet: Foglio1
	Ctrl	PC	5	25	50	75	100
replicate 1	3.2	6.5	4.7	5.9	9.1	52.4	79.8
replicate 2	6.9	7.9	10.5	17.5	24.6	76.8	86
replicate 3	10.2	16.3	16.4	16.4	17.1	75.9	85.2
