# Supplementary material for: Cardiolipin inhibits the non-canonical inflammasome by preventing LPS binding to caspase-4/11
Source: EMBO J. 2025 Jul 16;44(16):4419–42. doi: 10.1038/s44318-025-00507-z (PMC12361528; doi:10.1038/s44318-025-00507-z)
Supplement: Supplementary file 5 — Source data Fig. 3 [file 44318_2025_507_MOESM5_ESM.zip]

Archive with 4 entries (3 files):
- Figure 3/
- Figure 3/3B.xlsx
- Figure 3/3A.xlsx
- Figure 3/3C.xlsx
