# Supplementary material for: Cardiolipin inhibits the non-canonical inflammasome by preventing LPS binding to caspase-4/11
Source: EMBO J. 2025 Jul 16;44(16):4419–42. doi: 10.1038/s44318-025-00507-z (PMC12361528; doi:10.1038/s44318-025-00507-z)
Supplement: Supplementary file 5 — Source data Fig. 3 [file 44318_2025_507_MOESM5_ESM.zip › Figure 3/3B.xlsx]

## Sheet: Foglio1
	Ctrl 1h	Nig 1h	Nig + CL	Ctrl 4h	PolydAdT 4h	PolydAdT + CL 4h	Ctrl ON	Si ON	Si + CL ON
Y1= 2021 01 25	1.6	32.547	60.529
Y2=2020 12 09	0.928	35.181	41.71
Y3= 2020 03 10	0.956	49.055	31.14
by Melan 1				0.521	57.8	57.4
by Melan 2				0.5	54.3	54.3
by Melan 3				0.3	55.6	30.5
2022 03 07							4	47	46
2022 03 14							3	45	40
2022 05 11							3.3	25.6	35.1
