# Supplementary material for: Cardiolipin inhibits the non-canonical inflammasome by preventing LPS binding to caspase-4/11
Source: EMBO J. 2025 Jul 16;44(16):4419–42. doi: 10.1038/s44318-025-00507-z (PMC12361528; doi:10.1038/s44318-025-00507-z)
Supplement: Supplementary file 5 — Source data Fig. 3 [file 44318_2025_507_MOESM5_ESM.zip › Figure 3/3A.xlsx]

## Sheet: Foglio1
	Ctrl 1h	Nig 1h	Nig + CL	Ctrl 4h	PolydAdT 4h	PolydAdT + CL 4h	Ctrl ON	Si ON	Si + CL ON
Y1= 2021 01 25	0.00064401	1.265	1.332
Y2=2020 12 09	0.001	1.479	1.128
Y3= 2020 03 10	0.023	1.957	1.165
by Melan 1				0.2341	50.74	58.19
by Melan 2				0.2341	42.52	17.13
by Melan 3				0.2783	45.3	38.14
2022 03 07							0.001	0.421	0.439
2022 03 14							0.019	1.463	0.956
2022 05 11							0	0.69	0.46
