# Supplementary material for: Cardiolipin inhibits the non-canonical inflammasome by preventing LPS binding to caspase-4/11
Source: EMBO J. 2025 Jul 16;44(16):4419–42. doi: 10.1038/s44318-025-00507-z (PMC12361528; doi:10.1038/s44318-025-00507-z)
Supplement: Supplementary file 5 — Source data Fig. 3 [file 44318_2025_507_MOESM5_ESM.zip › Figure 3/3C.xlsx]

## Sheet: Foglio1
	Opt	NIG	NIG + CL
HMDM 2024 03 20 D56 PamP	0.016	0.332	0.278
HMDM 2024 05 09 D68 PamP	0.0024	0.1274	0.1387
HMDM 2024 05 09 D69 PamP	0	0.3116	0.3074
