# Supplementary material for: Cardiolipin inhibits the non-canonical inflammasome by preventing LPS binding to caspase-4/11
Source: EMBO J. 2025 Jul 16;44(16):4419–42. doi: 10.1038/s44318-025-00507-z (PMC12361528; doi:10.1038/s44318-025-00507-z)
Supplement: Supplementary file 6 — Source data Fig. 4 [file 44318_2025_507_MOESM6_ESM.zip]

Archive with 6 entries (5 files):
- Figure 4/
- Figure 4/4C.xlsx
- Figure 4/4E.xlsx
- Figure 4/4D.xlsx
- Figure 4/4A.xlsx
- Figure 4/4B.xlsx
