# Supplementary material for: Cardiolipin inhibits the non-canonical inflammasome by preventing LPS binding to caspase-4/11
Source: EMBO J. 2025 Jul 16;44(16):4419–42. doi: 10.1038/s44318-025-00507-z (PMC12361528; doi:10.1038/s44318-025-00507-z)
Supplement: Supplementary file 6 — Source data Fig. 4 [file 44318_2025_507_MOESM6_ESM.zip › Figure 4/4C.xlsx]

## Sheet: Foglio1
	WT HEPES+LPS	WT CL + LPS	Casp-11 HEPES+LPS	Casp-11 NO INJECTED	WT HEPES + PBS	WT CL + PBS	Casp-11 LPS+CL
2023 11 20 WT#491611	53.1
2023 11 20 WT#491612
2023 11 20 WT#491613	37.5
2023 11 20 WT#492070	16.8
2023 11 20 WT#492071	4.6
2023 11 20 WT#493065		48.3
2023 11 20 WT#493069		5.8
2023 11 20 WT#493066		5.1
2023 11 20 WT#493067		2.5
2023 11 20 WT#493068		3
2023 11 20 Casp11#487837			51.1
2023 11 20 Casp11#487838			15.6
2023 11 20 Casp11#487839			12.2
2023 11 20 Casp11#487840			0.2
2023 12 04 WT#504544	0.2
2023 12 04 WT#504545
2023 12 04 WT#494586
2023 12 04 WT#494587		24.7
2023 12 04 WT#494588		14.1
2023 12 04 Casp11#498166			29.2
2023 12 04 Casp11#498167
2023 12 04 Casp11#498178			5.7
2023 12 04 Casp11#498230			7.5
2023 12 04 Casp11#498231			0.2
2023 12 04 Casp11#498232			30.2
2023 12 04 Casp11#498233			39.3
2023 12 04 Casp11#498234			10.7
2024 07 10 WT#586101	24.8
2024 07 10 WT#586102	21.8
2024 07 10 WT#586147	21.3
2024 07 10 WT#586103		21.7
2024 07 10 WT#586148		18.5
2024 07 10 WT#586149		34.6
2024 07 10 casp-11KO#572951			13.2
2024 07 10 casp-11KO#572943			29.9
2024 07 10 casp-11KO#572942			14.9
2024 08 15 WT#590194					0
2024 08 15 WT#590195					0.1
2024 08 15 WT#590196					0
2024 08 15 WT#590197						0
2024 08 15 WT#590199						0
2024 08 15 WT#590200						0.2
2024 08 15 WT#590215	45.2
2024 08 15 WT#590216	35.5
2024 08 15 WT#590217	45.3
2024 08 15 WT#590218		36.7
2024 08 15 WT#590219		43.2
2024 08 15 WT#590220		48.2
2024 08 15 CASP-11KO#587319			32.6
2024 08 15 CASP-11KO#587320			16.7
2024 08 15 CASP-11KO#595556			35.6
2024 08 15 CASP-11KO#595561							35
2024 08 15 CASP-11KO#595562							45.2
2024 08 15 CASP-11KO#595568							47
