# Supplementary material for: Cardiolipin inhibits the non-canonical inflammasome by preventing LPS binding to caspase-4/11
Source: EMBO J. 2025 Jul 16;44(16):4419–42. doi: 10.1038/s44318-025-00507-z (PMC12361528; doi:10.1038/s44318-025-00507-z)
Supplement: Supplementary file 6 — Source data Fig. 4 [file 44318_2025_507_MOESM6_ESM.zip › Figure 4/4E.xlsx]

## Sheet: Foglio1
	WT HEPES+LPS	WT CL + LPS	Casp-11 HEPES+LPS	Casp-11 NO INJECTED	WT HEPES + PBS	WT CL + PBS	Casp-11 LPS+CL
2023 11 20 WT#491611	0.867
2023 11 20 WT#491612	0.738
2023 11 20 WT#491613	0.467
2023 11 20 WT#492070	0.702
2023 11 20 WT#492071	0.569
2023 11 20 WT#493065		0.2
2023 11 20 WT#493069		0.07974
2023 11 20 WT#493066		0.328
2023 11 20 WT#493067		0.389
2023 11 20 WT#493068		0.302
2023 11 20 Casp11#487837			0.686
2023 11 20 Casp11#487838			0.461
2023 11 20 Casp11#487839			0.247
2023 11 20 Casp11#487840
2023 12 04 WT#504544	1.614
2023 12 04 WT#504545	1.175
2023 12 04 WT#494586		1.05317
2023 12 04 WT#494587		0.180404
2023 12 04 WT#494588		0.788815
2023 12 04 Casp11#498166			0.487
2023 12 04 Casp11#498167			0.539
2023 12 04 Casp11#498178			0.249
2023 12 04 Casp11#498230			0.45
2023 12 04 Casp11#498231			0.246
2023 12 04 Casp11#498232			0.425
2023 12 04 Casp11#498233			0.318
2023 12 04 Casp11#498234			0.392
2024 07 10 WT#586101	2.005
2024 07 10 WT#586102	1.008
2024 07 10 WT#586147	0.77
2024 07 10 WT#586103		0.418
2024 07 10 WT#586148		0.546
2024 07 10 WT#586149		0.514
2024 07 10 casp-11KO#572951			0.364
2024 07 10 casp-11KO#572943			0.189
2024 07 10 casp-11KO#572942			0.121
2024 08 15 WT#590194					0.001
2024 08 15 WT#590195					0.003
2024 08 15 WT#590196					0.061
2024 08 15 WT#590197						0.015
2024 08 15 WT#590199						0.002
2024 08 15 WT#590200						0.001
2024 08 15 WT#590215	1.779
2024 08 15 WT#590216	1.675
2024 08 15 WT#590217	1.111
2024 08 15 WT#590218		0.509
2024 08 15 WT#590219		0.686
2024 08 15 WT#590220		1.279
2024 08 15 CASP-11KO#587319			0.827
2024 08 15 CASP-11KO#587320			0.181
2024 08 15 CASP-11KO#595556			0.07
2024 08 15 CASP-11KO#595561							0.104
2024 08 15 CASP-11KO#595562							0.117
2024 08 15 CASP-11KO#595568							0.18
