# Supplementary material for: Cardiolipin inhibits the non-canonical inflammasome by preventing LPS binding to caspase-4/11
Source: EMBO J. 2025 Jul 16;44(16):4419–42. doi: 10.1038/s44318-025-00507-z (PMC12361528; doi:10.1038/s44318-025-00507-z)
Supplement: Supplementary file 6 — Source data Fig. 4 [file 44318_2025_507_MOESM6_ESM.zip › Figure 4/4D.xlsx]

## Sheet: Foglio1
	WT HEPES+LPS	WT CL + LPS	Casp-11 HEPES+LPS	Casp-11 NO INJECTED	WT HEPES + PBS	WT CL + PBS	Casp-11 LPS+CL
2023 11 20 WT#491611	0.736
2023 11 20 WT#491612	0.38753
2023 11 20 WT#491613	0.724
2023 11 20 WT#492070	0.343
2023 11 20 WT#492071	0.581
2023 11 20 WT#493065		0.115
2023 11 20 WT#493069		0.05515
2023 11 20 WT#493066		0.36
2023 11 20 WT#493067		0.288
2023 11 20 WT#493068		0.154
2023 11 20 Casp11#487837			0.558
2023 11 20 Casp11#487838			0.329
2023 11 20 Casp11#487839			0.226
2023 11 20 Casp11#487840
2023 12 04 WT#504544	0.259
2023 12 04 WT#504545	0.221
2023 12 04 WT#494586		0.244171
2023 12 04 WT#494587		0.021305
2023 12 04 WT#494588		0.183
2023 12 04 Casp11#498166			0.424
2023 12 04 Casp11#498167			0.392
2023 12 04 Casp11#498178			0.116
2023 12 04 Casp11#498230			0.228
2023 12 04 Casp11#498231			0.08
2023 12 04 Casp11#498232			0.304
2023 12 04 Casp11#498233			0.217
2023 12 04 Casp11#498234			0.25
2024 07 10 WT#586101	0.489
2024 07 10 WT#586102	0.274
2024 07 10 WT#586147	0.175
2024 07 10 WT#586103		0.258
2024 07 10 WT#586148		0.281
2024 07 10 WT#586149		0.457
2024 07 10 casp-11KO#572951			0.209
2024 07 10 casp-11KO#572943			0.197
2024 07 10 casp-11KO#572942			0.205
2024 08 15 WT#590194					0
2024 08 15 WT#590195					0
2024 08 15 WT#590196					0.0084
2024 08 15 WT#590197						0
2024 08 15 WT#590199						0.007
2024 08 15 WT#590200						0
2024 08 15 WT#590215	0.2077
2024 08 15 WT#590216	0.2098
2024 08 15 WT#590217	0.2069
2024 08 15 WT#590218		0.1797
2024 08 15 WT#590219		0.2515
2024 08 15 WT#590220		0.2733
2024 08 15 CASP-11KO#587319			0.1618
2024 08 15 CASP-11KO#587320			0.1844
2024 08 15 CASP-11KO#595556			0.14
2024 08 15 CASP-11KO#595561							0.197
2024 08 15 CASP-11KO#595562							0.1682
2024 08 15 CASP-11KO#595568							0.2201
