# Supplementary material for: Cardiolipin inhibits the non-canonical inflammasome by preventing LPS binding to caspase-4/11
Source: EMBO J. 2025 Jul 16;44(16):4419–42. doi: 10.1038/s44318-025-00507-z (PMC12361528; doi:10.1038/s44318-025-00507-z)
Supplement: Supplementary file 6 — Source data Fig. 4 [file 44318_2025_507_MOESM6_ESM.zip › Figure 4/4A.xlsx]

## Sheet: Foglio1
	WT HEPES+LPS	WT CL + LPS	Casp-11 HEPES+LPS	Casp-11 NO INJECTED	WT HEPES + PBS	WT CL + PBS	Casp-11 LPS+CL
2023 11 20 WT#491611	4.7
2023 11 20 WT#491612	6.5
2023 11 20 WT#491613	6.5
2023 11 20 WT#492070	3.7
2023 11 20 WT#492071	3.2
2023 11 20 WT#493065		4.5
2023 11 20 WT#493067		5.1
2023 11 20 WT#493068		5.4
2023 11 20 WT#493069		5.1
2023 11 20 WT#493066		2.7
2023 11 20 Casp11#487837			6.5
2023 11 20 Casp11#487838			3.5
2023 11 20 Casp11#487839			4.3
2023 11 20 Casp11#487840				2.7
2023 12 04 WT#504544	7.1
2023 12 04 WT#504545	6.5
2023 12 04 WT#494586		4.5
2023 12 04 WT#494587		4.1
2023 12 04 WT#494588		4.5
2023 12 04 Casp11#498166			4.5
2023 12 04 Casp11#498167			3.7
2023 12 04 Casp11#498178			5.2
2023 12 04 Casp11#498230			3.1
2023 12 04 Casp11#498231			4.8
2023 12 04 Casp11#498232			4.5
2023 12 04 Casp11#498233			3.9
2023 12 04 Casp11#498234			5.2
2024 07 10 WT#586101	5.29
2024 07 10 WT#586102	7.57
2024 07 10 WT#586147	6.22
2024 07 10 WT#586103		3.33
2024 07 10 WT#586148		4.93
2024 07 10 WT#586149		3.83
2024 07 10 casp-11KO#572951			4.63
2024 07 10 casp-11KO#572943			5.39
2024 07 10 casp-11KO#572942			4.55
2024 08 15 WT#590194					1.48
2024 08 15 WT#590195					4.88
2024 08 15 WT#590196					2.09
2024 08 15 WT#590197						2.49
2024 08 15 WT#590199						2.36
2024 08 15 WT#590200						2.9
2024 08 15 WT#590215	5
2024 08 15 WT#590216	3.37
2024 08 15 WT#590217	5.8
2024 08 15 WT#590218		3.3
2024 08 15 WT#590219		2.82
2024 08 15 WT#590220		3.33
2024 08 15 CASP-11KO#587319			6.82
2024 08 15 CASP-11KO#587320			5.13
2024 08 15 CASP-11KO#595556			7.14
2024 08 15 CASP-11KO#595561							5.21
2024 08 15 CASP-11KO#595562							3.65
2024 08 15 CASP-11KO#595568							4.02
