# Supplementary material for: Cardiolipin inhibits the non-canonical inflammasome by preventing LPS binding to caspase-4/11
Source: EMBO J. 2025 Jul 16;44(16):4419–42. doi: 10.1038/s44318-025-00507-z (PMC12361528; doi:10.1038/s44318-025-00507-z)
Supplement: Supplementary file 6 — Source data Fig. 4 [file 44318_2025_507_MOESM6_ESM.zip › Figure 4/4B.xlsx]

## Sheet: Foglio1
	WT HEPES+LPS	WT CL + LPS	Casp-11 HEPES+LPS	Casp-11 NO INJECTED	WT HEPES + PBS	WT CL + PBS	Casp-11 LPS+CL
2023 11 20 WT#491611	0.1196
2023 11 20 WT#491612
2023 11 20 WT#491613	0.3333
2023 11 20 WT#492070	0.8362
2023 11 20 WT#492071	0.0856
2023 11 20 WT#493065		0.2144
2023 11 20 WT#493069		0.0392
2023 11 20 WT#493066		0.0392
2023 11 20 WT#493067		0.056
2023 11 20 WT#493068		0.035
2023 11 20 Casp11#487837			0.6134
2023 11 20 Casp11#487838			0.3646
2023 11 20 Casp11#487839			0.2845
2023 11 20 Casp11#487840			0
2023 12 04 WT#504544	0
2023 12 04 WT#504545
2023 12 04 WT#494586
2023 12 04 WT#494587		0.197
2023 12 04 WT#494588		0.2889
2023 12 04 Casp11#498166			0.3422
2023 12 04 Casp11#498167
2023 12 04 Casp11#498178			0.2669
2023 12 04 Casp11#498230			0.1367
2023 12 04 Casp11#498231			0.0434
2023 12 04 Casp11#498232			0.2933
2023 12 04 Casp11#498233			0.8016
2023 12 04 Casp11#498234			0.2013
2024 07 10 WT#586101	0.7428
2024 07 10 WT#586102	0.4828
2024 07 10 WT#586147	0.2581
2024 07 10 WT#586103		0.2933
2024 07 10 WT#586148		0.21
2024 07 10 WT#586149		4.5589
2024 07 10 casp-11KO#572951			0.1068
2024 07 10 casp-11KO#572943			0
2024 07 10 casp-11KO#572942			0.2318
2024 08 15 WT#590194					0.00389959
2024 08 15 WT#590195					0.0053251
2024 08 15 WT#590196					0.0129993
2024 08 15 WT#590197						0.00720982
2024 08 15 WT#590199						0.0053251
2024 08 15 WT#590200						0
2024 08 15 WT#590215	1.2135
2024 08 15 WT#590216	0.2669
2024 08 15 WT#590217	0.876
2024 08 15 WT#590218		0.6086
2024 08 15 WT#590219		0.6228
2024 08 15 WT#590220		0.3736
2024 08 15 CASP-11KO#587319			0.3691
2024 08 15 CASP-11KO#587320			0.1196
2024 08 15 CASP-11KO#595556			0.1797
2024 08 15 CASP-11KO#595561							0.1367
2024 08 15 CASP-11KO#595562							0.21
2024 08 15 CASP-11KO#595568							0.5851
